# Supplementary material for: Improved Thermoelectric Properties of SrTiO3 via (La, Dy and N) Co-Doping: DFT Approach
Source: Molecules. 2022 Nov 16;27(22):7923. doi: 10.3390/molecules27227923 (PMC9693972; doi:10.3390/molecules27227923)
Supplement: Supplementary file 1 [file molecules-27-07923-s001.zip]

Archive with 1 entries (1 files):
- molecules-2028105-supplementary.pdf
